# Supplementary material for: Molecular Detection of Colistin Resistance mcr-1 Gene in Multidrug-Resistant Escherichia coli Isolated from Chicken
Source: Antibiotics (Basel). 2022 Jan 13;11(1):97. doi: 10.3390/antibiotics11010097 (PMC8772701; doi:10.3390/antibiotics11010097)
Supplement: Supplementary file 1 [file antibiotics-11-00097-s001.zip]

Archive with 5 entries (5 files):
- Supplementary Figure S1.jpeg
- Supplementary Figure S2.png
- Supplementary File S1.pdf
- Supplementary File S2.pdf
- Supplementary File S3.pdf
